# Supplementary material for: COVID-19 in City Council Civil Servants, 1 March 2020–31 January 2023: Risk of Infection, Reinfection, Vaccine Effectiveness and the Impact of Heterologous Triple Vaccination
Source: Vaccines (Basel). 2024 Feb 28;12(3):254. doi: 10.3390/vaccines12030254 (PMC10974058; doi:10.3390/vaccines12030254)
Supplement: Supplementary file 1 [file vaccines-12-00254-s001.zip]

Archive with 1 entries (1 files):
- vaccines-2837241-supplementary.pdf
